# Supplementary material for: Dynamotypes for Dummies: A Toolbox, Atlas, and Tutorial for Simulating a Comprehensive Range of Realistic Synthetic Seizures
Source: eNeuro. 2025 Oct 15;12(10):ENEURO.0200-25.2025. doi: 10.1523/ENEURO.0200-25.2025 (PMC12549069; doi:10.1523/ENEURO.0200-25.2025)
Supplement: Data 1 — Microsoft Word and PDF versions of the Matlab Live “Dynamotypes for Dummies Tutorial.” Download Data 1, ZIP file. [file eneuro-12-ENEURO.0200-25.2025-s002.zip]

Archive with 2 entries (2 files):
- Dynamotypes_for_dummies_tutorial.docx
- Dynamotypes_for_dummies_tutorial.pdf
