# Supplementary material for: Dynamotypes for Dummies: A Toolbox, Atlas, and Tutorial for Simulating a Comprehensive Range of Realistic Synthetic Seizures
Source: eNeuro. 2025 Oct 15;12(10):ENEURO.0200-25.2025. doi: 10.1523/ENEURO.0200-25.2025 (PMC12549069; doi:10.1523/ENEURO.0200-25.2025)
Supplement: Data 2 — PDF version of the atlas of all 16 dynamotypes. Download Data 2, ZIP file. [file eneuro-12-ENEURO.0200-25.2025-s003.zip]

Archive with 1 entries (1 files):
- Atlas.pdf
