# Supplementary material for: Dynamotypes for Dummies: A Toolbox, Atlas, and Tutorial for Simulating a Comprehensive Range of Realistic Synthetic Seizures
Source: eNeuro. 2025 Oct 15;12(10):ENEURO.0200-25.2025. doi: 10.1523/ENEURO.0200-25.2025 (PMC12549069; doi:10.1523/ENEURO.0200-25.2025)
Supplement: Data 3 — Microsoft Word and PDF versions of the Matlab Live script “create_database,” which generates large numbers of seizures of different dynamotypes. Download Data 3, ZIP file. [file eneuro-12-ENEURO.0200-25.2025-s004.zip]

Archive with 2 entries (2 files):
- Create_database.docx
- Create_database.pdf
